# Supplementary material for: Cancer progression modeling using static sample data
Source: Genome Biol. 2014 Aug 26;15(8):440. doi: 10.1186/s13059-014-0440-0 (PMC4196119; doi:10.1186/s13059-014-0440-0)
Supplement: Additional file 4 — Table S1. Shown are 31 putative cancer driver genes. [file 13059_2014_440_MOESM4_ESM.xls]

## Sheet: DriverGene.txt
Table S1: 31 putative cancer driver genes found to have significant changes along the two major progression paths
Gene Symbol	Gene Name	Classification	Core pathway	Process
AR	androgen receptor	Oncogene	Transcriptional Regulation	Cell Fate
BCL2	B-cell CLL/lymphoma 2	Oncogene	Cell Cycle/Apoptosis	Cell Survival
CDH1	cadherin 1, type 1, E-cadherin (epithelial)	tumor suppressor gene (TSG)	APC	Cell Fate
CDKN2A	cyclin-dependent kinase inhibitor 2A (melanoma, p16, inhibits CDK4)	TSG	Cell Cycle/Apoptosis	Cell Survival
CEBPA	CCAAT/enhancer binding protein (C/EBP), alpha	TSG	PI3K; RAS; MAPK	Cell Survival
DNMT1	DNA (cytosine-5-)-methyltransferase 1	Oncogene	Chromatin Modification	Cell Fate
EGFR	epidermal growth factor receptor (erythroblastic leukemia viral (v-erb-b) oncogene homolog, avian)	Oncogene	PI3K; RAS	Cell Survival
ERBB2	v-erb-b2 erythroblastic leukemia viral oncogene homolog 2, neuro/glioblastoma derived oncogene homolog (avian)	Oncogene	PI3K; RAS	Cell Survival
EZH2	enhancer of zeste homolog 2 (Drosophila)	Oncogene	Chromatin Modification	Cell Fate
FGFR3	fibroblast growth factor receptor 3	Oncogene	PI3K; RAS ; STAT	Cell Survival
GATA3	GATA binding protein 3	TSG	Transcriptional Regulation	Cell Fate
H3F3A	H3 histone, family 3B (H3.3B); H3 histone, family 3A pseudogene; H3 histone, family 3A; similar to H3 histone, family 3B; similar to histone H3.3B	Oncogene	Chromatin Modification	Cell Fate
IDH1	isocitrate dehydrogenase 1 (NADP+), soluble	Oncogene	Chromatin Modification	Cell Fate
IDH2	isocitrate dehydrogenase 2 (NADP+), mitochondrial	Oncogene	Chromatin Modification	Cell Fate
JAK1	Janus kinase 1	Oncogene	STAT	Cell Survival
KIT	similar to Mast/stem cell growth factor receptor precursor (SCFR) (Proto-oncogene tyrosine-protein kinase Kit) (c-kit) (CD117 antigen); v-kit Hardy-Zuckerman 4 feline sarcoma viral oncogene homolog	Oncogene	PI3K; RAS; STAT	Cell Survival
KLF4	Kruppel-like factor 4	Oncogene	Transcriptional Regulation; WNT	Cell Fate
MAP2K1	mitogen-activated protein kinase kinase 1	Oncogene	RAS	Cell Survival
MAP3K1	mitogen-activated protein kinase kinase kinase 1	TSG	RAS; MAPK	Cell Survival
MSH6	mutS homolog 6 (E. coli)	TSG	DNA Damage Control	Genome Maintenance
MYD88	myeloid differentiation primary response gene (88)	Oncogene	Cell Cycle/Apoptosis	Cell Survival
NOTCH1	Notch homolog 1, translocation-associated (Drosophila)	TSG	NOTCH	Cell Fate
PDGFRA	platelet-derived growth factor receptor, alpha polypeptide	Oncogene	PI3K; RAS	Cell Survival
PTEN	phosphatase and tensin homolog; phosphatase and tensin homolog pseudogene 1	TSG	PI3K	Cell Survival
PTPN11	protein tyrosine phosphatase, non-receptor type 11; similar to protein tyrosine phosphatase, non-receptor type 11	Oncogene	RAS	Cell Survival
RET	ret proto-oncogene	Oncogene	RAS; PI3K	Cell Survival
SETBP1	SET binding protein 1	Oncogene	Chromatin Modification; Replication	Cell Fate
SMAD4	SMAD family member 4	TSG	TGF-b	Cell Survival
SMARCA4	SWI/SNF related, matrix associated, actin dependent regulator of chromatin, subfamily a, member 4	TSG	Chromatin Modification	Cell Fate
SOX9	SRY (sex determining region Y)-box 9	TSG	APC	Cell Survival
TNFAIP3	tumor necrosis factor, alpha-induced protein 3	TSG	Cell Cycle/Apoptosis; MAPK	Cell Survival
